# Supplementary material for: miR-491 regulates glioma cells proliferation by targeting TRIM28 in vitro
Source: BMC Neurol. 2016 Dec 1;16:248. doi: 10.1186/s12883-016-0769-y (PMC5131408; doi:10.1186/s12883-016-0769-y)
Supplement: Additional file 1: Table S1. — miR-491 expression, OS and PFS of 512 GBM tissues from TCGA database. 405 GBM cases were assigned to low expression group and the other 107 GBM cases were assigned to high expression group. The cut-off value was 6.962409973 which was calculated by X-tile software. (XLSX 29 kb) [file 12883_2016_769_MOESM1_ESM.xlsx]

## Sheet: GBM
Genes	ID	hsa-miR-491	OS (days)	PFS (days)
TCGA	6282	5.58306	519	458
TCGA	211	5.73917	360	53
TCGA	876	5.7614	271	271
TCGA	871	5.76689	879	879
TCGA	1439	5.78236	422	283
TCGA	4932	5.79176	1458	1458
TCGA	2619	5.87275	294	146
TCGA	5418	5.88135	83	83
TCGA	2565	5.88312	207	178
TCGA	43	5.91149	556	282
TCGA	9	5.93775	322	264
TCGA	4931	5.98853	278	112
TCGA	27	5.98991	370	257
TCGA	176	6.00669	1561	41
TCGA	1749	6.00792	279	279
TCGA	772	6.018	1638	607
TCGA	5416	6.02699	204	204
TCGA	5910	6.02891	49	49
TCGA	1599	6.03439	781	89
TCGA	15	6.04878	627	456
TCGA	358	6.04959	678	263
TCGA	38	6.05103	326	238
TCGA	185	6.05878	1126	711
TCGA	775	6.06344	232	94
TCGA	5959	6.06585	161	119
TCGA	787	6.07093	68	68
TCGA	1978	6.07987	482	482
TCGA	260	6.08259	514	514
TCGA	353	6.08288	256	164
TCGA	290	6.08924	485	374
TCGA	1979	6.11575	593	265
TCGA	412	6.11596	291	130
TCGA	21	6.12011	2361	254
TCGA	829	6.12632	626	473
TCGA	875	6.12726	279	279
TCGA	1986	6.12916	386	233
TCGA	616	6.13496	447	397
TCGA	2631	6.14725	213	213
TCGA	749	6.15504	81	81
TCGA	5413	6.15546	268	195
TCGA	64	6.15568	600	496
TCGA	620	6.16373	318	318
TCGA	210	6.16441	225	67
TCGA	422	6.16465	441	125
TCGA	154	6.16879	423	207
TCGA	5299	6.17109	98	98
TCGA	1829	6.17251	217	217
TCGA	877	6.18598	204	204
TCGA	5950	6.21541	343	294
TCGA	317	6.21783	372	238
TCGA	3652	6.22666	1062	203
TCGA	1821	6.22782	540	331
TCGA	5958	6.22992	164	164
TCGA	5139	6.23287	48	48
TCGA	1973	6.2369	641	507
TCGA	1602	6.23963	205	139
TCGA	5956	6.2415	198	198
TCGA	865	6.245	502	215
TCGA	5211	6.24638	358	225
TCGA	4068	6.24946	136	136
TCGA	3644	6.25242	1818	1142
TCGA	37	6.2551	109	37
TCGA	1982	6.25953	142	142
TCGA	129	6.26278	1024	147
TCGA	1452	6.26371	216	172
TCGA	1086	6.27342	208	208
TCGA	375	6.27507	372	161
TCGA	354	6.27822	546	253
TCGA	3650	6.27956	333	239
TCGA	137	6.28304	812	487
TCGA	6695	6.28425	252	132
TCGA	3653	6.28464	442	223
TCGA	141	6.2864	313	145
TCGA	5134	6.28689	167	167
TCGA	2494	6.28697	632	488
TCGA	1760	6.2875	143	105
TCGA	5208	6.29374	473	147
TCGA	333	6.29398	133	4
TCGA	2483	6.29619	465	465
TCGA	670	6.29989	790	379
TCGA	51	6.30255	458	88
TCGA	645	6.30284	175	175
TCGA	394	6.3029	329	87
TCGA	348	6.30557	370	197
TCGA	114	6.30751	3040	2296
TCGA	1800	6.30941	815	750
TCGA	2563	6.31507	259	259
TCGA	786	6.31515	701	127
TCGA	1037	6.32476	587	326
TCGA	4934	6.32586	77	77
TCGA	430	6.3314	321	321
TCGA	1097	6.33312	442	166
TCGA	4928	6.33323	94	94
TCGA	158	6.33427	329	90
TCGA	2615	6.33755	485	131
TCGA	817	6.34633	164	164
TCGA	878	6.34849	218	66
TCGA	1402	6.34885	974	333
TCGA	104	6.34941	1977	1457
TCGA	524	6.34996	220	61
TCGA	644	6.35201	375	85
TCGA	14	6.36547	2511	2243
TCGA	5209	6.36629	77	77
TCGA	25	6.36768	1300	656
TCGA	2632	6.36869	269	269
TCGA	10	6.37491	1077	351
TCGA	5414	6.37596	273	167
TCGA	71	6.37916	167	8
TCGA	116	6.38202	1489	1231
TCGA	139	6.38376	362	152
TCGA	1600	6.38497	448	404
TCGA	5952	6.38581	575	575
TCGA	166	6.38867	178	66
TCGA	397	6.3926	121	121
TCGA	2466	6.39349	511	128
TCGA	1087	6.3977	123	109
TCGA	646	6.39967	175	90
TCGA	822	6.39994	715	91
TCGA	743	6.40256	678	175
TCGA	241	6.40902	455	196
TCGA	650	6.41123	717	351
TCGA	2486	6.41592	492	492
TCGA	1386	6.4182	276	237
TCGA	1753	6.41827	36	36
TCGA	409	6.4185	2201	334
TCGA	48	6.41974	97	23
TCGA	1991	6.42305	515	345
TCGA	525	6.42312	486	343
TCGA	1395	6.42543	42	42
TCGA	1459	6.4276	378	275
TCGA	5954	6.42866	242	242
TCGA	3392	6.43201	30	30
TCGA	1790	6.4329	153	87
TCGA	1443	6.43378	216	216
TCGA	1755	6.4338	46	46
TCGA	122	6.4344	187	187
TCGA	149	6.43838	261	203
TCGA	1805	6.43919	127	127
TCGA	325	6.44009	323	284
TCGA	332	6.44326	782	438
TCGA	707	6.4469	863	863
TCGA	1094	6.45556	372	186
TCGA	1060	6.45643	278	111
TCGA	175	6.4565	123	39
TCGA	5408	6.45774	356	157
TCGA	356	6.45811	946	447
TCGA	881	6.4585	178	141
TCGA	155	6.45855	318	256
TCGA	1795	6.45944	59	59
TCGA	1970	6.46085	467	408
TCGA	1794	6.46305	30	30
TCGA	4213	6.46472	356	352
TCGA	2629	6.46492	737	145
TCGA	1096	6.46624	277	270
TCGA	102	6.46786	821	450
TCGA	5412	6.47146	138	88
TCGA	957	6.47152	665	50
TCGA	373	6.47287	134	134
TCGA	169	6.47336	100	92
TCGA	654	6.47626	231	216
TCGA	521	6.47798	146	125
TCGA	107	6.4806	537	146
TCGA	1833	6.48439	737	469
TCGA	2528	6.48664	479	71
TCGA	355	6.4996	747	519
TCGA	237	6.50011	415	415
TCGA	208	6.50076	255	148
TCGA	6191	6.50203	507	322
TCGA	133	6.50708	435	78
TCGA	1088	6.50768	3880	3880
TCGA	3648	6.51264	819	86
TCGA	511	6.51447	235	235
TCGA	55	6.5175	76	6
TCGA	2524	6.51937	231	231
TCGA	344	6.51974	3524	1880
TCGA	514	6.52028	337	337
TCGA	1802	6.52137	239	81
TCGA	1830	6.52177	154	124
TCGA	5415	6.52184	260	260
TCGA	648	6.52412	297	201
TCGA	244	6.52449	690	483
TCGA	1453	6.52491	35	35
TCGA	2495	6.52877	456	251
TCGA	2561	6.53332	282	78
TCGA	269	6.5337	327	99
TCGA	740	6.53443	364	364
TCGA	2523	6.53862	489	402
TCGA	1827	6.54241	179	179
TCGA	1837	6.54572	427	135
TCGA	509	6.54606	382	382
TCGA	2620	6.5475	148	148
TCGA	656	6.54967	2883	1467
TCGA	3646	6.55024	1338	1314
TCGA	337	6.55213	764	691
TCGA	1084	6.55631	226	208
TCGA	1745	6.55726	344	316
TCGA	522	6.55817	635	266
TCGA	790	6.56314	418	418
TCGA	281	6.56485	121	0
TCGA	1831	6.56567	504	143
TCGA	5295	6.56843	453	398
TCGA	1093	6.56862	486	322
TCGA	189	6.56898	469	469
TCGA	111	6.56959	704	74
TCGA	385	6.56994	82	82
TCGA	5301	6.57238	61	61
TCGA	124	6.57307	619	619
TCGA	531	6.57408	230	230
TCGA	1751	6.57586	231	218
TCGA	28	6.577	2755	1921
TCGA	1095	6.57711	482	96
TCGA	2514	6.58011	160	160
TCGA	1055	6.58068	313	288
TCGA	1823	6.58236	542	139
TCGA	866	6.58244	801	97
TCGA	182	6.58452	111	111
TCGA	1438	6.58518	305	158
TCGA	776	6.58943	296	127
TCGA	821	6.59095	323	259
TCGA	960	6.59266	262	262
TCGA	23	6.59644	612	435
TCGA	6391	6.59788	44	44
TCGA	747	6.59851	82	82
TCGA	688	6.59929	811	228
TCGA	24	6.59955	1614	1400
TCGA	1451	6.60128	703	19
TCGA	143	6.60392	357	264
TCGA	6390	6.60453	163	163
TCGA	192	6.60487	556	556
TCGA	85	6.60661	1560	976
TCGA	5218	6.60665	157	157
TCGA	649	6.60701	64	64
TCGA	16	6.60724	1699	1699
TCGA	1833	6.60749	737	469
TCGA	128	6.60972	691	189
TCGA	2570	6.60997	285	285
TCGA	6450	6.61281	165	165
TCGA	2557	6.61524	33	33
TCGA	177	6.61867	126	126
TCGA	164	6.61898	1730	1428
TCGA	4210	6.62115	112	112
TCGA	125	6.62181	1448	797
TCGA	126	6.62336	210	210
TCGA	529	6.62478	559	328
TCGA	47	6.62684	447	57
TCGA	352	6.63014	39	39
TCGA	2566	6.63023	182	182
TCGA	2513	6.63028	222	75
TCGA	5214	6.63059	432	247
TCGA	115	6.63135	476	91
TCGA	190	6.63221	317	88
TCGA	285	6.63337	422	0
TCGA	1396	6.64185	34	34
TCGA	518	6.64312	588	134
TCGA	5960	6.64365	165	165
TCGA	1454	6.6442	917	290
TCGA	57	6.64439	604	473
TCGA	2559	6.6444	149	149
TCGA	5204	6.64871	454	454
TCGA	1390	6.65113	772	772
TCGA	157	6.65157	97	97
TCGA	510	6.65227	129	89
TCGA	662	6.65382	1161	599
TCGA	2564	6.65663	181	181
TCGA	848	6.65798	535	129
TCGA	440	6.65891	345	212
TCGA	59	6.66106	291	21
TCGA	5858	6.6617	186	97
TCGA	89	6.66192	515	358
TCGA	5132	6.66442	286	286
TCGA	1047	6.66961	139	25
TCGA	6698	6.67109	145	145
TCGA	174	6.67234	98	47
TCGA	173	6.67464	136	136
TCGA	4935	6.67609	328	328
TCGA	1825	6.67678	232	91
TCGA	4211	6.68269	383	383
TCGA	867	6.68652	62	62
TCGA	5135	6.68771	269	269
TCGA	2575	6.68957	290	131
TCGA	1401	6.69644	114	114
TCGA	1098	6.69657	121	93
TCGA	99	6.69735	106	106
TCGA	6389	6.69736	236	236
TCGA	778	6.69778	453	231
TCGA	145	6.70064	71	71
TCGA	271	6.7016	440	0
TCGA	1801	6.70161	263	232
TCGA	1789	6.704	93	93
TCGA	1056	6.7055	426	239
TCGA	2621	6.7071	33	33
TCGA	321	6.70766	300	73
TCGA	6173	6.71015	241	241
TCGA	1787	6.71144	385	307
TCGA	359	6.71231	102	102
TCGA	1089	6.71778	177	177
TCGA	2526	6.71838	87	87
TCGA	5947	6.72085	192	43
TCGA	1062	6.72232	646	518
TCGA	879	6.7231	699	699
TCGA	1092	6.72425	661	637
TCGA	789	6.72561	342	105
TCGA	1750	6.72718	253	115
TCGA	882	6.72923	165	165
TCGA	3649	6.72958	463	351
TCGA	188	6.72991	866	866
TCGA	152	6.73196	375	299
TCGA	349	6.73429	298	92
TCGA	451	6.73553	492	427
TCGA	83	6.73852	691	462
TCGA	5222	6.74204	165	118
TCGA	345	6.74206	53	53
TCGA	4927	6.74221	535	535
TCGA	3393	6.74235	135	135
TCGA	4719	6.74567	330	330
TCGA	516	6.74879	596	40
TCGA	2638	6.75074	224	224
TCGA	187	6.75107	828	531
TCGA	4	6.75498	345	314
TCGA	6285	6.75673	253	253
TCGA	619	6.75774	1062	203
TCGA	54	6.75993	199	72
TCGA	246	6.76166	127	92
TCGA	769	6.76306	458	378
TCGA	812	6.76335	99	99
TCGA	5651	6.76993	351	210
TCGA	2562	6.77225	86	86
TCGA	2485	6.77377	469	185
TCGA	3651	6.77828	386	358
TCGA	1045	6.78366	882	654
TCGA	68	6.78439	804	175
TCGA	820	6.7861	562	272
TCGA	413	6.787	96	96
TCGA	2555	6.79088	242	242
TCGA	846	6.7913	119	119
TCGA	1440	6.79351	296	233
TCGA	1751	6.79406	231	218
TCGA	86	6.79565	268	97
TCGA	4208	6.80123	400	400
TCGA	6192	6.80326	100	76
TCGA	432	6.80556	1433	1053
TCGA	52	6.80766	383	204
TCGA	1063	6.81165	425	369
TCGA	745	6.81618	238	91
TCGA	6701	6.81671	151	151
TCGA	11	6.81715	630	144
TCGA	216	6.81942	735	175
TCGA	127	6.82214	120	90
TCGA	389	6.82247	467	467
TCGA	289	6.82273	432	244
TCGA	5216	6.82827	415	415
TCGA	324	6.83194	234	163
TCGA	1786	6.83349	217	217
TCGA	5951	6.83571	244	244
TCGA	1838	6.83743	350	119
TCGA	6193	6.83828	82	64
TCGA	1825	6.83848	232	91
TCGA	156	6.84029	178	178
TCGA	346	6.84428	256	75
TCGA	214	6.84744	457	48
TCGA	330	6.84846	484	120
TCGA	4929	6.85384	111	111
TCGA	7	6.85776	705	518
TCGA	3915	6.86078	183	183
TCGA	2572	6.86224	406	122
TCGA	5219	6.86267	259	258
TCGA	5133	6.866	452	370
TCGA	2567	6.86662	133	133
TCGA	2554	6.86721	532	532
TCGA	828	6.8689	271	13
TCGA	5215	6.87799	335	164
TCGA	4926	6.88207	138	34
TCGA	350	6.88353	888	438
TCGA	5859	6.88569	138	138
TCGA	171	6.88629	399	117
TCGA	827	6.88633	1179	1179
TCGA	520	6.88777	326	105
TCGA	113	6.88848	2817	1559
TCGA	266	6.88856	538	293
TCGA	1834	6.88991	1232	335
TCGA	783	6.89007	188	188
TCGA	1385	6.89297	327	176
TCGA	618	6.89661	394	394
TCGA	326	6.89908	223	5
TCGA	1832	6.90019	300	183
TCGA	1804	6.90232	413	413
TCGA	34	6.90688	430	386
TCGA	238	6.907	404	311
TCGA	338	6.91443	322	167
TCGA	147	6.91525	541	541
TCGA	2558	6.91676	380	380
TCGA	4925	6.91739	145	87
TCGA	5207	6.91982	343	343
TCGA	5417	6.92757	155	155
TCGA	1392	6.93006	111	111
TCGA	6573	6.93226	105	105
TCGA	58	6.93251	254	171
TCGA	1799	6.93503	285	213
TCGA	5220	6.93568	319	262
TCGA	3	6.93621	144	40
TCGA	130	6.94687	394	244
TCGA	5410	6.94768	107	107
TCGA	5955	6.95668	54	54
TCGA	339	6.96231	377	148
TCGA	162	6.96241	104	104
TCGA	6	6.96281	558	302
TCGA	75	6.96766	634	336
TCGA	2634	6.97234	270	270
TCGA	955	6.97363	358	358
TCGA	1799	6.97445	285	213
TCGA	1447	6.97517	1618	340
TCGA	1389	6.98467	141	81
TCGA	1099	6.98821	125	62
TCGA	184	6.99377	1228	1228
TCGA	245	6.99412	1151	463
TCGA	410	6.99621	142	142
TCGA	178	7.00494	1642	192
TCGA	512	7.00621	1282	231
TCGA	146	7.00806	611	530
TCGA	4209	7.0175	338	93
TCGA	357	7.02002	1143	155
TCGA	703	7.02337	619	207
TCGA	1388	7.02792	394	148
TCGA	2521	7.03104	316	316
TCGA	1442	7.04331	953	953
TCGA	351	7.04418	1986	1542
TCGA	1598	7.05129	476	476
TCGA	1836	7.05206	914	172
TCGA	69	7.05275	873	873
TCGA	736	7.0529	459	127
TCGA	414	7.05324	1068	1013
TCGA	813	7.05844	41	41
TCGA	26	7.06053	748	462
TCGA	692	7.06235	111	35
TCGA	2470	7.06284	393	182
TCGA	1747	7.06712	77	77
TCGA	80	7.07301	2729	2339
TCGA	1450	7.07308	1788	826
TCGA	742	7.07461	418	231
TCGA	380	7.07924	454	151
TCGA	1460	7.08812	195	195
TCGA	686	7.0884	285	159
TCGA	106	7.08881	355	195
TCGA	2491	7.09735	372	70
TCGA	2518	7.1093	752	538
TCGA	1456	7.11084	1245	97
TCGA	826	7.11201	845	845
TCGA	773	7.11216	1315	725
TCGA	1756	7.11698	86	86
TCGA	2616	7.11708	223	181
TCGA	456	7.11922	102	12
TCGA	446	7.14911	281	15
TCGA	1034	7.15647	485	274
TCGA	70	7.15743	762	762
TCGA	5136	7.16151	37	37
TCGA	1387	7.16169	181	79
TCGA	79	7.16184	828	797
TCGA	2506	7.16271	205	84
TCGA	386	7.17129	548	427
TCGA	850	7.17772	498	83
TCGA	964	7.18541	103	103
TCGA	347	7.18599	782	59
TCGA	1752	7.18631	257	257
TCGA	1987	7.19045	451	67
TCGA	1458	7.20566	202	80
TCGA	194	7.22266	142	125
TCGA	1835	7.22319	648	157
TCGA	390	7.25196	425	425
TCGA	1446	7.27326	581	443
TCGA	4157	7.27997	103	95
TCGA	1091	7.30267	1010	56
TCGA	60	7.30932	183	183
TCGA	2519	7.31227	316	256
TCGA	33	7.33088	86	32
TCGA	2625	7.33162	124	124
TCGA	5856	7.33185	114	114
TCGA	2573	7.335	272	167
TCGA	6388	7.3397	158	84
TCGA	221	7.34007	603	260
TCGA	2509	7.34498	145	145
TCGA	168	7.3554	598	461
TCGA	84	7.35859	384	384
TCGA	939	7.35915	637	329
TCGA	6174	7.36283	70	70
TCGA	39	7.37141	320	102
TCGA	138	7.3722	737	394
TCGA	74	7.38025	310	154
TCGA	195	7.38905	225	147
TCGA	2527	7.39225	438	438
TCGA	691	7.43764	368	97
TCGA	179	7.44213	616	250
TCGA	1597	7.44881	675	180
TCGA	1090	7.45494	230	230
TCGA	360	7.47866	468	112
TCGA	258	7.49458	503	503
TCGA	744	7.53564	594	594
TCGA	849	7.56556	793	793
TCGA	3477	7.60012	114	114
TCGA	963	7.65092	434	310
TCGA	197	7.66403	168	47
TCGA	1788	7.66643	111	111
TCGA	1980	7.66994	36	36
TCGA	1788	7.67064	111	111
TCGA	5411	7.67823	254	213
TCGA	1	7.68104	353	137
TCGA	780	7.69287	452	91
TCGA	2623	7.72931	229	229
TCGA	1449	7.7381	404	74
TCGA	5213	7.8914	298	298
TCGA	517	7.9634	1785	1024
TCGA	87	8.08823	1757	1757
TCGA	6700	8.2124	145	145
